# Supplementary material for: Response of Annual Herbaceous Plant Leaching and Decomposition to Periodic Submergence in Mega-Reservoirs: Changes in Litter Nutrients and Soil Properties for Restoration
Source: Biology (Basel). 2021 Nov 5;10(11):1141. doi: 10.3390/biology10111141 (PMC8614921; doi:10.3390/biology10111141)
Supplement: Supplementary file 1 [file biology-10-01141-s001.zip]

Archive with 1 entries (1 files):
- biology-1413931-supplementary.pdf
